# Supplementary material for: Behçet’s Disease In Children And Adults Of Sub-Saharan Ancestry: A Systematic Review And Meta-Analysis
Source: Clin Rev Allergy Immunol. 2025 Aug 14;68(1):81. doi: 10.1007/s12016-025-09085-8 (PMC12354617; doi:10.1007/s12016-025-09085-8)
Supplement: Supplementary file 5 — Supplementary file5 (XLSX 21 KB) [file 12016_2025_9085_MOESM5_ESM.xlsx]

## Sheet: Behcet review
Behcet's disease	n_patient	definite_b7_1 major+2 minors_ISG	probable_b7	ICBD >= 4	ICBD <4	origin_country_region	delai_diag	death	relapse_	age_diag	Male	fever_	SIB	HLAB51	oral_ulcer	tongue_ulcer	palat_ulcer	lip_ulcer	nasal_ulcer	genit_ulcer	epididymitis	skin_involv	EN_like	skin_ulcer	pseudo_fol	acneiform_erupt	pustule_sterile	positiv_pathergy	vascular_invol	sup_tv	deep_tv	stenos_occlusion_art	aneurysm	angiogram	eye_involv	eye_bilat	arthritis_arthr	polyarth	mono	oligo	asym	ankle	knee	wrist	elbow	cent_neuro_invol	periph_neuro	parenchym	non_parenchym
Melillo et al, 2007	1	1	0	1	0	afrocaribbean		0	0	36	0	0	1	0	1	0	0	0	0	1	0	1	0	0	0	1	0	1	0						1	1	1									1		0	1
Patel et al, 2012	1	1	0	1	0	afrocaribbean	36	0	0	29	0	0	0		1	1	1	1	0	1	0	1	1	0	0	0	0		0						1	1	0									0
Meda et al, 2014	1	1	0	1	0	Tanzanie	24	0	0	31	1	0			1	1	0	1	0	1	0	1	0	0	0	0	1	0	0						1	1	0									0
Jacyk et al, 1994	5	5	0	5	0	south african	48	0	0	39	2	0	1		5	0	0	0	0	5	0	3	1	3	1	1	2	2	0						1		3	3	0	0						3		1
Awoyesuku et al., 2010	1	1	0	1	0	Nigerian	6	0		37	1	0	1		1						1	0	0	0	0	1	0		0				1	1	1	1	0									0
Ecker et al, 2000	1	0	1	1	0	afroamerican	6	0	0	20	1	0	1	1	1	1	0	0	0	0	0	0	0	0	0	0	0		0						1	0	0									0
Makgotloe et al, 2016	1	1	0	1	0	south african	60	0	1	33	1	0	1	0	1	0	0	0	0	1	0	1	0	0	0	0	0		0						1	1	0									0
O'leary et al, 2011	1	1	0	1	0	afroamerican	24	0	0	39	1	0	1		1	1	0	0	0	1	0	0	0	0	0	0	0		1	1	1	1	1	1	1	0	0									0
Pandrea et al, 2007	1	0	1	1	0	afroamerican	0.5	0	0	26	1	0	1		0	0	0	0	0	0	0	1	0	0	0	0	0	1	1	0	1	0	1	1	1	1	0									0
Savini et al, 2008	1	1	0	1	0	comorienne	12	0	0	46	1	1	1	0	1	1	0	0	0	1	0	0	0	0	0	0	0	0	0						1	0	0									1		1	0
Watkins et al, 2018	1	1	0	1	0	afroamerican	12	0	0	27	1	0	1		1	0	0	0	0	1	0	1	0	0	0	0	1		0						1	1	1	1	0	0	0	0	1	0	1	1		1	0
WinerMuram et al,1994	2	0	1	1	0	afroamerican	24	1	0	34	1	0			0	0	0	0	0	0	0	0	0	0	0	0	0		1	0	1	1	1	2	1	0	0									0
Liozon et al, 2011	14	13	1	13	1	comorienne	36	1	0	33.5	10	0		0	14	0	0	0	0	12	1	6	0	0	6	0	0	4	3	1	3	0	0	0	2	0	11	5	0	2	5					5		6	2
Ajose et al	15	15	0	15	0	Nigeria	27(16-40)	0		27 (16-40)	9	0			15	10	6	5	0	14	0	13	9	4	7	0	5	5 (n+13)	3	2	1	0	0	O	12	12	12					8	9	2	1	2	0
Poon et al, 2003	8	7	1	7	1	3 Nigeria 1 Sierra Leone, 4 Jamaica	24	1	0	31.5	4	3		0	7	1	0	1	0	6	1	5	3	0	3	0	0		2	0	1	0	1		7	5	5	1	0	1	0	2	0	1	0	3		3	1
Lannuzel et al	13	11	2	13	0	afrocaribbean Guadeloupe		0			8	3		0	12					9	0	10	4	0	6	0	1	3 (n=5)	3	1	3				8		10									6	2
Dia et al	17	17	0	17	0	Senegal 16 et 1 Tchad		0		28 (11-42)	12			0	16					14	0		5	5	7		4	9	6	1		1			10		8									4	2
Ndiaye et al	50	50	0	50	0	Senegal		0		32 (18-67)	31	0			50					49	0		4	1	15	6		16							22		20		3							12	1
Niang et al	12	12	0	12	0	Senegal	17 (1-72)	0		24 (18-54)	8				12	11	1	3		11	0	6	3	0	3	0	0	3 (n=6)							8		6	6
Carvalho et al, 2011	1	1	0	1	0	Afrobrazilian		0	0	25	0	1	1		1	0	0	0	0	1	0	1	1	0	0	1	0	1	0						0		1			1		1	0	1		0
Ikuabe et al., 2014	1	1	0	1	0	Nigerian	6	0		82	0	0	0		1						0	0					0	1	0				1		1		1	1		1						0
Nkam et al, 2006	1	0	1	1	0	haitienne	24	0	0	31	0	0			1	0	0	0	0	1	0	0	0	0	0	0	0		0						0											1		0	1
Rao et al, 2015	1	1	0	1	0	afroamerican		0	1	26	0	0	1		1	0	0	0	0	1	0	1	0	0	0	0	0	1	1	0	1	1	1	1	0		0									1		1	1
Smith et al, 2002	1	1	0	1	0	afroamerican	144	0	0	26	0	1	1		1	0	0	0	0	1	0	1	0	1	0	0	0		0						0		0									1		1	0
Ali Munive et al, 2001	1	0	1	0	1	afrocaribbean	24	0	5	37	1	1			0	0	0	0	0	0	0	0	0	0	0	0	0		1	0	1	0	0	0	0		0									0
Angotti et al, 2003	1	1	0	1	0	West African		0	5	38	1	1	1	0	1	0	0	0	1	1	0	1	0	0	0	0	1	0	0						0		1			1		0	0	1	0	0
Ba Djibril et al, 2016	1	1	0	1	0	Senegal	72	0	0	46	1	0	1		1	0	0	0	0	1	0	1	1	0	0	0	0		1	0	0	1	0	1	0		0									0
Getachew et al, 2020	1	1	0	1	0	Ethiopy	60	0	0	29	1	1			1	1	0	1	0	1	0	1	0	0	0	0	1	1	1	0	0	0	1		1	0	0									1
Kasirajan et al, 2001	1	0	1	1	0	afroamerican		0	0	29	1	0	1		1	0	0	0	0	0	0	1	1	0	0	0	0		1	1	1	1	1	1	0		0									0
Khoo et al, 2022	1	0	1	1	0	Ghana		0	1	51	1	0	1		1	0	0	0	0	0	0	1	0	0	0	0	0		1	0	1	0	0	0	0											1		1
Kurada et al, 2023	1	0	1	1	0	afroamerican		0	0	24	1	0	1		1	0	0	1	0	0	0	0	0	0	0	0	0	1	1	0	1	0	1		0
Merkler et al, 2015	1	0	1	1	0	afroamerican	0.25	0	0	18	1	1	0		1	0	0	0	0	1	0	0	0	0	0	0	0		0						0		0									1		2	2
Mitra et al, 2015	1	1	0	1	0	afrocaribbean		0	0	18	1	0	1		1	0	0	0	0	0	0	1	0	0	0	0	0	1	1	0	1	1	0	1	0		1	1	1				1		1	1		0	1
Nokes et al, 2018	1	0	1	1	0	afroamerican	1	0	0	24	1	0	1	1	1	1	0	0	0	1	0	0	0	0	0	0	0	0	1	0	1	0	0	1	0											0
Pretorius et al, 2022	1	0	1	1	0	south african	12	0	0	18	1	0	1		1	0	0	0	0	1	0	0	0	0	0	0	0	0	0						0		0									1		1	0
Sarr et al, 2015	1	1	0	1	0	Senegal		0	0	42	1	1			1	0	0	0	0	1	0	1	0	0	0	0	0		1	0	1	0	0	0	0		1
Taylor et al, 1997	1	1	0	1	0	West african	0.2	0	1	38	1	1	1		1	0	0	1	0	1	0	1	1	0	0	0	1	0	0						0		1			1				1		0
Gaye et al	16	3	13	14	2	Senegal		2		40 (18-71)	14	9			16	1	6	0	0	14		2	0	0	0	0	2	2	1	0	1				2		1		1				1			13		11
Savey et al	50	50	0	50	0	undetermined	23 (0-91)	6		32 (25-41)	39			10 (n=34)	50					31															26		23									24
[truncated: 49 more columns]
